# Supplementary material for: Phytop: a tool for visualizing and recognizing signals of incomplete lineage sorting and hybridization using species trees output from ASTRAL
Source: Hortic Res. 2024 Nov 21;12(3):uhae330. doi: 10.1093/hr/uhae330 (PMC11879507; doi:10.1093/hr/uhae330)
Supplement: Web_Material_uhae330 [file web_material_uhae330.zip]

Archive with 1 entries (1 files):
- supp-phytop.pdf
